# Supplementary material for: Iron-Doped Hydroxyapatite Nanoparticles for Magnetic Guided siRNA Delivery
Source: Int J Mol Sci. 2025 Aug 9;26(16):7712. doi: 10.3390/ijms26167712 (PMC12386263; doi:10.3390/ijms26167712)
Supplement: Supplementary file 1 [file ijms-26-07712-s001.zip]

Archive with 4 entries (4 files):
- Description videos.pdf
- movie FeHA-cit in cell medium.mp4
- movie FeHA-cit in water.mp4
- Supplementary information.pdf
